# Supplementary material for: Personality Unleashed: Surveying Correlation of Neuter Status and Social Behaviour in Mixed-Breed Male Dogs across Weight Classes
Source: Animals (Basel). 2024 Aug 22;14(16):2445. doi: 10.3390/ani14162445 (PMC11350830; doi:10.3390/ani14162445)
Supplement: Supplementary file 1 [file animals-14-02445-s001.zip]

Archive with 1 entries (1 files):
- animals-3132652-supplementary.pdf
